# Supplementary material for: Unveiling the Potent Antiviral and Antioxidant Activities of an Aqueous Extract from Caesalpinia mimosoides Lamk: Cheminformatics and Molecular Docking Approaches
Source: Foods. 2023 Dec 25;13(1):81. doi: 10.3390/foods13010081 (PMC10778375; doi:10.3390/foods13010081)
Supplement: Supplementary file 1 [file foods-13-00081-s001.zip]

Archive with 1 entries (1 files):
- foods-2724566-supplementary.pdf
